# Supplementary material for: Two-Dimensional “Nanotanks” Release “Gas Bombs” through Photodynamic Cascades to Promote Diabetic Wound Healing
Source: Biomater Res. 2024 Oct 29;28:0100. doi: 10.34133/bmr.0100 (PMC11519204; doi:10.34133/bmr.0100)
Supplement: Supplementary 1 — Figs. S1 to S7 [file bmr.0100.f1.zip]

Archive with 7 entries (7 files):
- Supplemental Material 2.pdf
- Supplemental Material 3.pdf
- Supplemental Material 4.pdf
- Supplemental Material 5.pdf
- Supplemental Material 6.pdf
- Supplemental Material 7.pdf
- Supplemental Material 8.pdf
